# Supplementary material for: Pearl Millet Cover Crop Extract Inhibits the Development of the Weed Ipomoea grandifolia by Inducing Oxidative Stress in Primary Roots and Affecting Photosynthesis Efficiency
Source: Plants (Basel). 2025 Jan 15;14(2):222. doi: 10.3390/plants14020222 (PMC11769161; doi:10.3390/plants14020222)
Supplement: Supplementary file 1 [file plants-14-00222-s001.zip]

Archive with 1 entries (1 files):
- plants-3372879-supplementary.pdf
